# Supplementary material for: Correlation of UGT1A1 Gene Polymorphisms or Prior Irinotecan Treatment and Treatment Outcomes of Nanoliposomal-Irinotecan plus 5-Fluorouracil/Leucovorin for Pancreatic Ductal Adenocarcinoma: A Multicenter, Retrospective Cohort Study (HGCSG2101)
Source: J Clin Med. 2023 Feb 17;12(4):1596. doi: 10.3390/jcm12041596 (PMC9963652; doi:10.3390/jcm12041596)
Supplement: Supplementary file 1 [file jcm-12-01596-s001.zip]

Archive with 1 entries (1 files):
- jcm-2187982-supplementary.pptx
